# Supplementary material for: Capturing Value: How Health-System Specialty Pharmacies Define and Document Pharmacist Interventions
Source: Pharmacy (Basel). 2025 Nov 26;13(6):172. doi: 10.3390/pharmacy13060172 (PMC12736702; doi:10.3390/pharmacy13060172)
Supplement: Supplementary file 1 [file pharmacy-13-00172-s001.zip]

Archive with 1 entries (1 files):
- pharmacy-3935839-supplementary.pdf
